# Supplementary material for: Trajectory patterns of SARS-CoV-2 neutralising antibody response in convalescent COVID-19 patients
Source: Commun Med (Lond). 2022 May 19;2:53. doi: 10.1038/s43856-022-00119-2 (PMC9120513; doi:10.1038/s43856-022-00119-2)
Supplement: Supplementary file 3 — Supplementary Data 1 [file 43856_2022_119_MOESM3_ESM.xlsx]

## Sheet: Sheet1
Supplementary Data 1. General characteristics of SARS-CoV-2 patients (n=368)
	n	%
Socio-demographics
Gender
Female	182	0.49
Male	186	0.51
Ethnicity
non-Chinese	36	0.1
Chinese	315	0.9
Age (median years old, IQR)	48	31-61
18-59	265	0.72
>=60	103	0.28
History of chronic illness
no	242	0.66
yes	126	0.34
Categories (n=368):
Immunodeficiency	8	0.02
Cardiovascular	67	0.18
Metabolic	60	0.16
Neuropsychiatric	15	0.04
Malignancy	5	0.01
Respiratory	11	0.03
Renal	5	0.01
Autoimmune	2	0.01
Liver diseases	11	0.03
total no. of category (IQR)	0	0-1
>1 category
no	319	0.87
yes	49	0.13
multiple morbidities
no chronic illnesses reported	229	0.62
HT/DM/HL only	50	0.14
HT/DM/HL and other chronic illnesses	50	0.14
other chronic illnesses	39	0.11
Hospitalisation
COVID-19 treatment¶
no	155	0.44
yes	201	0.56
Ever experienced severe/critical condition
no	311	0.85
yes	57	0.15
Symptomatic
no	27	0.07
yes	341	0.93
Hospital stay (median days, IQR)	14	9-22
Laboratory measurements on admission (mean; SD)
Albumin (g/L, n=356)	39.75	5.43
Globulin (g/L, n=188)	31.07	5.15
eGFR (mL/min/1.73 m2, n=356)	87.71	21.28
Ct value (n=329)	25.18	6.48
Haemoglobin (g/dL, n=356)	13.98	1.4
Lymphocyte (109/L, n=355)	1.3	0.6
WBC (109/L, n=356)	5.52	2
During hospitalisation (mean; SD)
Max Globulin (g/L, n=184)	32.71	4.82
Min Albumin (g/L, n=355)	35.11	6.58
Min eGFR (mL/min/1.73 m2, n=356)	81.03	23.06
Min Ct value (n=329)	23.72	6.15
Min Haemoglobin (g/dL, n=355)	13.17	1.61
Min Lymphocyte (109/L, n=353)	1.13	0.56
Max WBC (109/L, n=355)	16.31	171.08
Min WBC (109/L, n=355)	4.53	1.64
Ct – cycle threshold; eGFR - Estimated glomerular filtration rate; HT/DM/HL – hypertension / diabetes mellitus / hyperlipidaemia; IQR – interquartile range; SD – standard deviation; WBC – White Blood Cell Count;
¶therapies prescribed between hospital admission and discharge, namely dexamethasone, enoxaparin, hydrocortisone, hydroxychloroquine, interferon beta-1b, kaletra, kivexa, prednisolone, remdesivir, ribavirin, and tocilizumab
