# Supplementary material for: Trajectory patterns of SARS-CoV-2 neutralising antibody response in convalescent COVID-19 patients
Source: Commun Med (Lond). 2022 May 19;2:53. doi: 10.1038/s43856-022-00119-2 (PMC9120513; doi:10.1038/s43856-022-00119-2)
Supplement: Supplementary file 4 — Supplementary Data 2 [file 43856_2022_119_MOESM4_ESM.xlsx]

## Sheet: Sheet1
Supplementary Data 2. Comparison between patients aged below 60 (n=265) and aged 60 or above (n=103)
	aged 60 or above
	no		yes		Odds ratio (OR)
	n	%	n	%	OR	95% C.I.	p-value
Socio-demographics
Gender
Female	132	0.5	50	0.49	ref
Male	133	0.5	53	0.51	1.05	0.67-1.66	0.83
Ethnicity (n=351)
non-Chinese	34	0.13	2	0.02	ref
Chinese	219	0.87	96	0.98	7.45	1.75-31.65	0.006*
Age (median years old, IQR)	37	27-49.5	66	63-70			<0.001*
followup duration (median months, IQR)	3.5	0-6.07	3.833	0-5.5			0.95
History of chronic illness
no	205	0.77	37	0.36	ref
yes	60	0.23	66	0.64	6.01	3.72-10.00	<0.001*
multiple morbidities
no chronic illnesses reported	201	0.76	28	0.27	ref
HT/DM/HL only	19	0.07	31	0.3	11.71	5.85-23.46	<0.001*
HT/DM/HL and other chronic illnesses	21	0.08	29	0.28	9.91	5-19.7	<0.001*
other chronic illnesses	24	0.09	15	0.15	4.49	2.11-9.56	<0.001*
Categories (n=368):
Immunodeficiency	6	0.02	2	0.02	0.86	0.17-4.31	0.85
Cardiovascular	24	0.09	43	0.42	7.2	4.05-12.78	<0.001*
Metabolic	30	0.11	30	0.29	3.22	1.82-5.69	<0.001*
Neuropsychiatric	9	0.03	6	0.06	1.76	0.61-5.07	0.3
Malignancy	3	0.01	2	0.02	1.73	0.28-10.5	0.55
Respiratory	5	0.02	6	0.06	3.22	0.96-10.78	0.06
Renal	1	0	4	0.04	10.67	1.18-96.6	0.04*
Autoimmune	1	0	1	0.01	2.59	0.16-41.77	0.5
Liver diseases	4	0.02	7	0.07	4.76	1.36-16.62	0.01*
total no. of category (IQR)	0	0-0	1	0-2			p<0.001*
>1 category
no	246	0.93	73	0.71	ref
yes	19	0.07	30	0.29	5.32	2.83-10	<0.001*
Hospitalisation
COVID-19 treatment#
no	127	0.5	28	0.28	ref
yes	129	0.5	72	0.72	2.53	1.53-4.18	<0.001*
Ever experienced severe/critical condition
no	244	0.92	67	0.65	ref
yes	21	0.08	36	0.35	6.24	3.42-11.4	<0.001*
Symptomatic
no	21	0.08	6	0.06	ref
yes	244	0.92	97	0.94	1.39	0.54-3.55	0.49
Hospital stay (median days, IQR)	13	9-22	14	10-22			0.91
Laboratory measurements on admission (mean; SD)
Albumin (g/L, n=356)	40.67	5.11	37.41	5.54	/		<0.001*
Globulin (g/L, n=188)	31.28	5.14	30.37	5.17	/		0.3
eGFR (mL/min/1.73 m2, n=356)	94.1	19.09	71.34	17.56	/		0.003*
Ct value (n=329)	25.84	6.33	23.46	6.58	/		0.001*
Haemoglobin (g/dL, n=356)	14.07	1.46	13.75	1.22	/		0.04*
Lymphocyte (109/L, n=355)	1.36	0.6	1.16	0.57	/		0.004*
Neutrophil (109/L, n=355)	3.55	1.68	3.8	1.94	/		0.24
White Blood Cell Count (109/L, n=356)	5.51	1.93	5.53	2.17	/		0.93
During hospitalisation (mean; SD)
Max Globulin (g/L, n=184)	32.94	4.75	31.95	5.03	/		0.25
Min Albumin (g/L, n=355)	36.75	5.81	30.94	6.63	/		<0.001*
Min eGFR (mL/min/1.73 m2, n=356)	86.78	22.34	66.29	17.79	/		<0.001*
Min Ct value (n=329)	24.4	6.06	21.93	6.05	/		0.001*
Min Haemoglobin (g/dL, n=355)	13.39	1.61	12.62	1.48	/		<0.001*
Min Lymphocyte (109/L, n=353)	1.2	0.55	0.94	0.54	/		<0.001*
Max WBC (n=355)	19.51	201.86	8.14	4.18	/		0.57
Min WBC (n=355)	4.57	1.62	4.44	1.69	/		0.49
Mann–Whitney U test was performed for comparing the median, while t-test was performed for comparing the mean between the two groups. Odds ratio (OR) with 95% C.I. (confidence interval) was calculated in univariable logistic regression.
*p<0.05
