# Supplementary material for: Trajectory patterns of SARS-CoV-2 neutralising antibody response in convalescent COVID-19 patients
Source: Commun Med (Lond). 2022 May 19;2:53. doi: 10.1038/s43856-022-00119-2 (PMC9120513; doi:10.1038/s43856-022-00119-2)
Supplement: Supplementary file 5 — Supplementary Data 3 [file 43856_2022_119_MOESM5_ESM.xlsx]

## Sheet: Sheet1
Supplementary Data 3. Proportion of patients positive for serology markers of IgG NP, IgG spike, and neutralising antibody (NAb) with surrogate virus neutralisation test (sVNT)
		asymptomatic			symptomatic
Months#		Within 3m	Above 3 to 6m		Within 3m	Above 3 -6m	Above 6-9m	Above 9m
IgG NP	N	27	4		341	106	98	66
	pos no.	22	4		338	106	97	62
	% pos	0.81	1		0.99	1	0.99	0.94
IgG Spike	N	3	2		152	49	41	29
	pos no.	3	2		149	47	37	24
	% pos	1	1		0.98	0.96	0.9	0.83
	Median ratio&	ranged 1.5-6.1	ranged 0.8-3.9		4	2.2	1.4	1.6
	IQR ratio&				2.5-6.1	1.6-4.7	0.99-3.4	1.0-3.0
NAb by sVNT	N	27	3		341	107	99	66
	pos no.	22	3		335	107	99	64
	% pos	0.81	1		0.98	1	1	0.97
	Median (%)	56	ranged 48-91		85	76	73	50
	IQR (%)	30-75			69-92	55-91	48-88	37-74
#months (m) from onset date for symptomatic patients or reporting date for asymptomatic patients, with the exclusion of samples collected on day 1-14 after onset
& IgG Spike TEST is semiquantitative, the calculation of a ratio from the test and the calibrator.
IgG NP – Immunoglobulin G against nucleoprotein; IgG spike – immunoglobulin G against spike protein; NAb – neutralising antibody, by surrogate virus neutralisation test (sVNT); pos no. – number of positive measurements; IQR – interquartile range
