# Supplementary material for: Trajectory patterns of SARS-CoV-2 neutralising antibody response in convalescent COVID-19 patients
Source: Commun Med (Lond). 2022 May 19;2:53. doi: 10.1038/s43856-022-00119-2 (PMC9120513; doi:10.1038/s43856-022-00119-2)
Supplement: Supplementary file 6 — Supplementary Data 4 [file 43856_2022_119_MOESM6_ESM.xlsx]

## Sheet: Sheet1
Supplementary Data 4. Latent class mixed models model summaries by number of classes and non-linear functions
	2-class model	3-class model	4-class model
3-equi-splines
BIC	3871.78	3876.05	3881.64
Posterior probabilities above a threshold of 70%	99.47; 72.73	82.83; 86.96; 93.75	50.00; 77.78; 87.95; 93.94
Posterior classification	94.5%; 5.5%	49.5%; 34.5%; 16%	24%; 18%; 41.5%; 16.5%
5-equi-splines
BIC	3838.55	3843.73	3847.03
Posterior probabilities above a threshold of 70%	70.97; 95.27	74.47; 83.87; 74.67	74.36; 86.21; 87.63; 91.43
Posterior classification	15.5%; 84.5%	47%; 15.5%; 37.5%	19.5%; 14.5%; 48.5%; 17.5%
Custom knots at months 1, 2 and 3
BIC	4083.68	4048.22	4072.74
Posterior probabilities above a threshold of 70%	87.69; 94.81	77.42; 80; 91.47	82.76; 69.05; 35.56; 48.81
Posterior classification	32.5%; 67.5%	15.5%; 20%; 64.5%	14.5%; 21%; 22.5%; 42%
Custom knots at months 1, 3 and 6
BIC	4050.01	4051.29	4072.93
Posterior probabilities above a threshold of 70%	93.94; 100	92.86; 81.48; 94.07	89.66; 72.92; 39.13; 54.55
Posterior classification	16.5%; 83.5%	14%; 27%; 59%	14.5%; 24%; 23%; 38.5%
