# Supplementary material for: Trajectory patterns of SARS-CoV-2 neutralising antibody response in convalescent COVID-19 patients
Source: Commun Med (Lond). 2022 May 19;2:53. doi: 10.1038/s43856-022-00119-2 (PMC9120513; doi:10.1038/s43856-022-00119-2)
Supplement: Supplementary file 7 — Supplementary Data 5 [file 43856_2022_119_MOESM7_ESM.xlsx]

## Sheet: Sheet1
Supplementary Data 5. Comparison of characteristics by two classes identified in latent class mixed model (LCMM), n=200
	Waning (n=169)		High persistent (n=31)		Logistic regression model
Posterior class-membership probability (%) (median, IQR)	(99%, 96%-100%)		(82%, 68%-93%)		bivariable	multivariable#
	n	%	n	%	OR	aOR	95%C.I.
Socio-demographics
Age (years old)	46	(29-60)	63	(56-68)	1.07*
Aged 60 or above (ref aged <60)	45	0.27	19	0.61	4.36*
Male (ref female)	85	0.5	15	0.48	0.93	0.86	(0.39-1.91)
Chinese (ref non-Chinese) a	152	0.94	31	1	/
Medical history
Chronic (ref no)	56	0.33	21	0.68	4.24*	3.06*	(1.30-7.25)
Multiple morbidities
no chronic illnesses reported	106	0.63	8	0.26	ref
HT/DM/HL only	23	0.14	7	0.23	4.03*	2.39	(0.72-7.98)
HT/DM/HL and other chronic illnesses	21	0.12	12	0.39	7.57*	5.23*	(1.80-15.19)
other chronic illnesses	19	0.11	4	0.13	2.79	2.27	(0.60-8.57)
Category:
Immunodeficiency	6	0.04	0	0
Cardiovascular	24	0.14	16	0.52	6.44*	4.47*	(1.85-10.82)
Metabolic	26	0.15	13	0.42	3.97*	2.99*	(1.26-7.12)
Neuropsychiatric	7	0.04	3	0.1	2.48	2.35	(0.53-10.45)
Malignancy	2	0.01	1	0.03	2.78	3.02	(0.23-39.94)
Respiratory	4	0.02	1	0.03	1.38	0.91	(0.09-9.14)
Renal	1	0.01	1	0.03	5.6	2.44	(0.14-41.24)
Autoimmune	1	0.01	0	0
Liver diseases	3	0.02	4	0.13	8.20*	6.85*	(1.32-35.49)
>1 category (ref no or only 1)	16	0.09	14	0.45	7.88*	5.93*	(2.38-14.78)
total no. of category	0	(0-1)	1	(0-2)	2.78*	2.40*	(1.52-3.78)
Laboratory measurements on admission, median (IQR) b
Albumin (g/L)	40.4	(36.9-44.2)	38.1	(34.8-41.7)	0.92*	0.94	(0.86-1.02)
eGFR (mL/min/1.73 m2)	92.06	(77.65-101.57)	81.59	(66.85-88.62)	0.97*	0.98	(0.96-1.005)
Ct value	24.75	(20.14-29.4)	24.54	(17.9-29.32)	0.99	1.004	(0.94-1.07)
Globulin (g/L)	30.2	(26.8-34)	30.85	(28.18-36.23)	1.04	1.07	(0.96-1.19)
Haemoglobulin (g/dL)	14	(13.3-14.9)	13.3	(12.6-14)	0.75	0.8	(0.58-1.11)
Lymphocyte (109/L)	1.11	(0.84-1.6)	1.2	(0.7-1.46)	0.78	0.89	(0.45-1.78)
WBC (109/L)	4.93	(3.93-6.5)	5.9	(4.2-6.87)	1.08	1.07	(0.89-1.29)
During hospitalisation, median (IQR)ƚ b
Max Globulin (g/L)	32.1	(29.1-35.8)	33.8	(31.33-37.68)	1.1	1.13*	(1.01-1.26)
Min Albumin (g/L)	36.4	(31.7-40.3)	31.7	(25-35.8)	0.90*	0.93*	(0.87-0.99)
Min eGFR (mL/min/1.73 m2)	83.95	(69.52-95.65)	73.96	(57.76-84.29)	0.97*	0.98	(0.96-1.002)
Min Ct value	23.21	(18.74-28.49)	20.1	(17.2-28)	0.96	0.98	(0.91-1.05)
Min Haemoglobulin (g/dL)	13.4	(12.28-14.3)	12.5	(11-13.5)	0.71*	0.79	(0.60-1.03)
Min Lymphocyte (109/L)	1	(0.7-1.33)	0.9	(0.5-1.2)	0.51	0.67	(0.30-1.48)
Max WBC (109/L)	6.32	(4.99-8.2)	6.6	(5.4-9.78)	0.999	0.999	(0.99-1.01)
Min WBC (109/L)	3.9	(3.2-5.07)	4.4	(3.3-5.76)	1.16	1.23	(0.94-1.61)
Hospital stay (median days, IQR)	16	(10-25)	13	(11-22)	0.98	0.97	(0.93-1.02)
Severe/critical condition experience (ref not severe/critical)	22	0.13	10	0.32	3.18*	2.08	(0.82-5.31)
COVID-19 treatment¶ (ref not specified)	95	0.58	24	0.77	2.45*	1.95	(0.77-4.95)
Ct – cycle threshold; eGFR - Estimated glomerular filtration rate; HT/DM/HL – hypertension / diabetes mellitus / hyperlipidaemia; IQR – interquartile range; WBC – White Blood Cell Count
#multivariable logistic regression model with aged 60 or above as a confounder
*p<0.05
j IgG NP – Immunoglobulin G against nucleoprotein; IgG spike – immunoglobulin G against spike protein; NAb – neutralising antibody, by surrogate virus neutralisation test (sVNT)
ƚsummary of laboratory measurement data were truncated by the latest blood sample collection date
¶therapies prescribed between hospital admission and discharge, namely dexamethasone, enoxaparin, hydrocortisone, hydroxychloroquine, interferon beta-1b, kaletra, kivexa, prednisolone, remdesivir, ribavirin, and tocilizumab
a 8 missing data; b 6 missing data for all measurements and 85 missing data for Globulin
