# Supplementary material for: Trajectory patterns of SARS-CoV-2 neutralising antibody response in convalescent COVID-19 patients
Source: Commun Med (Lond). 2022 May 19;2:53. doi: 10.1038/s43856-022-00119-2 (PMC9120513; doi:10.1038/s43856-022-00119-2)
Supplement: Supplementary file 8 — Supplementary Data 6 [file 43856_2022_119_MOESM8_ESM.xlsx]

## Sheet: Sheet1
Supplementary Data 6. Comparison of characteristics by three classes identified in latent class mixed model (LCMM), a sensitivity analysis
	high-persistent (modified Class 1) (n=31)		high-waning (Class 2A) (n=94)		moderate-waning (Class 2B) (n=75)		high-persistent (ref. high waning)#		high-persistent (ref. moderate waning)#
Posterior class-membership probability (%) (median, IQR)	(89%, 74%-97%)		(81%, 69%-93%)		90% (69%-98%)
	n	%	n	%	n	%	aOR	95%C.I.	aOR	95%C.I.
Socio-demographics
Age (years old)	63	(56-69)	55	(34-62)	37	(25-54)
Aged 60 or above (ref aged <60)	20	0.65	31	0.33	13	0.17
Male (ref female)	15	0.48	42	0.45	43	0.57	1.05	(0.45-2.43)	0.6	(0.24-1.47)
Medical history
Chronic (ref no)	21	0.68	35	0.37	21	0.28	2.66*	(1.08-6.56)	3.41*	(1.3-8.92)
Multiple morbidities
no chronic illnesses reported	8	0.26	52	0.55	54	0.72	ref
HT/DM/HL only	8	0.26	17	0.18	5	0.07	1.91	(0.57-6.41)	5.23*	(1.24-21.97)
HT/DM/HL and other chronic illnesses	11	0.35	14	0.15	8	0.11	3.58*	(1.14-11.23)	5.49*	(1.58-19.06)
other chronic illnesses	4	0.13	11	0.12	8	0.11	1.94	(0.48-7.83)	2.54	(0.59-10.97)
Category:
Immunodeficiency	0	0	3	0.03	3	0.04	/		/
Cardiovascular	17	0.55	17	0.18	6	0.08	4.10*	(1.62-10.39)	8.37*	(2.65-26.46)
Metabolic	12	0.39	17	0.18	10	0.13	2.21	(0.87-5.6)	2.71	(0.95-7.74)
Neuropsychiatric	2	0.06	5	0.05	3	0.04	1.12	(0.2-6.46)	1.45	(0.2-10.29)
Malignancy	1	0.03	2	0.02	0	0	1.78	(0.14-22.94)	/
Respiratory	1	0.03	2	0.02	2	0.03	1.05	(0.09-12.65)	0.65	(0.05-8.68)
Renal	1	0.03	1	0.01	0	0	1.58	(0.09-26.78)	/
Autoimmune	0	0	0	0	1	0.01	/		/
Liver diseases	4	0.13	2	0.02	1	0.01	5.99	(0.97-36.9)	8.95	(0.83-96.14)
>1 category (ref no or only 1)	13	0.42	12	0.13	5	0.07	3.86*	(1.46-10.18)	6.71*	(1.99-22.62)
total no. of category	1	(0-2)	0	(0-1)	0	(0-1)	2.05*	(1.27-3.29)	2.60*	(1.49-4.51)
Laboratory measurements on admission, median (IQR) a
Albumin (g/L)	38.1	(34.8-41.7)	38.8	(35.55-42.9)	41.4	(37.8-44.88)	0.98	(0.9-1.08)	0.89*	(0.81-0.98)
eGFR (mL/min/1.73 m2)	79.01	(66.76-88.62)	92.06	(77.47-100.93)	92.08	(79.6-103.74)	0.98	(0.95-1.003)	0.98	(0.95-1.003)
Ct value	20.6	(17.2-29)	24.63	(20.13-28.7)	25.96	(20.68-30.74)	0.98	(0.92-1.06)	0.97	(0.9-1.04)
Globulin (g/L)	30.2	(27.9-33)	30.5	(27.8-35.3)	30.1	(25.7-33.75)	1.001	(0.89-1.12)	1.09	(0.96-1.24)
Haemoglobulin (g/dL)	13.3	(12.6-14)	13.79	(12.95-14.65)	14.4	(13.5-15.15)	0.9	(0.64-1.26)	0.69*	(0.48-0.996)
Lymphocyte (109/L)	1.15	(0.7-1.4)	1.05	(0.8-1.4)	1.3	(0.99-1.85)	1.21	(0.55-2.64)	0.51	(0.23-1.13)
WBC (109/L)	5.9	(4.2-6.7)	4.6	(3.82-6.3)	5.51	(4.28-6.88)	1.17	(0.95-1.45)	0.94	(0.76-1.17)
During hospitalisation, median (IQR)ƚ a
Max Globulin (g/L)	33.3	(31.3-37.3)	32.8	(29.5-36.4)	32	(26.65-35.2)	1.06	(0.94-1.19)	1.16*	(1.02-1.33)
Min Albumin (g/L)	31.5	(24.5-35.8)	34.2	(29.9-38.3)	38.55	(35.45-41.35)	0.96	(0.89-1.03)	0.84*	(0.77-0.91)
Min eGFR (mL/min/1.73 m2)	72.31	(54.87-82.16)	81.31	(68.2-93.93)	86	(71.72-100.48)	0.98	(0.96-1.003)	0.97*	(0.95-0.997)
Min Ct value	19.7	(16.9-27.89)	23.12	(18.73-27.25)	24.01	(19.91-29.99)	0.97	(0.89-1.05)	0.93	(0.86-1.01)
Min Haemoglobulin (g/dL)	12.4	(11-13.4)	12.8	(12.1-13.8)	13.95	(12.86-14.53)	0.87	(0.66-1.16)	0.60*	(0.43-0.83)
Min Lymphocyte (109/L)	0.8	(0.5-1.2)	0.88	(0.64-1.2)	1.1	(0.76-1.63)	0.81	(0.33-1.98)	0.35*	(0.14-0.87)
Max WBC (109/L)	6.6	(5.4-9.9)	6.4	(4.89-8.59)	6.3	(5.1-7.85)	0.999	(0.99-1.01)	1.06	(0.96-1.18)
Min WBC (109/L)	4.1	(3.3-5.72)	3.8	(3.03-4.64)	4.4	(3.48-5.68)	1.33	(0.98-1.79)	0.99	(0.73-1.34)
Hospital stay (median days, IQR)	14	(11-22)	16	(10-25)	14	(9-26)	0.98	(0.94-1.02)	0.99	(0.95-1.04)
Severe/critical condition experience (ref not severe/critical)	11	0.35	21	0.22	0	0	1.38	(0.54-3.52)	/
COVID-19 treatment¶ (ref not specified)	24	0.77	58	0.65	37	0.5	1.52	(0.57-4.03)	2.61	(0.96-7.14)
Ct – cycle threshold; eGFR - Estimated glomerular filtration rate; HT/DM/HL – hypertension / diabetes mellitus / hyperlipidaemia; IQR – interquartile range; WBC – White Blood Cell Count
#multivariable multinominal logistic regression model with aged 60 or above as a confounder
*p<0.05
j IgG NP – Immunoglobulin G against nucleoprotein; IgG spike – immunoglobulin G against spike protein; NAb – neutralising antibody, by surrogate virus neutralisation test (sVNT)
ƚsummary of laboratory measurement data were truncated by the latest blood sample collection date
¶therapies prescribed between hospital admission and discharge, namely dexamethasone, enoxaparin, hydrocortisone, hydroxychloroquine, interferon beta-1b, kaletra, kivexa, prednisolone, remdesivir, ribavirin, and tocilizumab
a 6 missing data for all measurements and 85 missing data for Globulin
