# Supplementary material for: Trajectory patterns of SARS-CoV-2 neutralising antibody response in convalescent COVID-19 patients
Source: Commun Med (Lond). 2022 May 19;2:53. doi: 10.1038/s43856-022-00119-2 (PMC9120513; doi:10.1038/s43856-022-00119-2)
Supplement: Supplementary file 9 — Supplementary Data 7 [file 43856_2022_119_MOESM9_ESM.xlsx]

## Sheet: Sheet1
Supplementary Data 7. Comparison of characteristics by class in 4-class latent class mixed model (LCMM), n=200
	high-persistent (n=29)	high-waning (n=39)	moderate-waning (n=97)	low-waning (n=35)
Posterior class-membership probability (%) (median, IQR)	94% (80%-98%)	83% (71%-97%)	93% (83%-98%)	97% (90%-100%)
	n (%)	n (%)	n (%)	n (%)	p-value#
Socio-demographics
Median age (IQR)	63 (55.5-68)	58 (44-64)	41 (29-58.5)	33 (26-51)	<0.001*
Aged 60 or above	18 (62%)	18 (46%)	23 (24%)	5 (14%)	<0.001*
Male (ref female)	14 (48%)	20 (51%)	47 (48%)	19 (54%)	0.94
Chinese (ref non-Chinese)a	29 (100%)	35 (97%)	90 (98%)	29 (83%)	0.002*
Medical history
Chronic (ref no)	20 (69%)	17 (44%)	31 (32%)	9 (26%)	0.001*
multiple morbidities					<0.001*
no chronic illnesses reported	7 (24%)	18 (46%)	63 (68%)	26 (74%)
HT/DM/HL only	7 (24%)	11 (28%)	11 (11%)	1 (3%)
HT/DM/HL and other chronic illnesses	11 (38%)	7 (18%)	9 (9%)	6 (17%)
other chronic illnesses	4 (14%)	3 (8%)	14 (11%)	2 (6%)
Category:
Immunodeficiency	0 (0%)	0 (0%)	5 (5%)	1 (3%)	0.3
Cardiovascular	16 (55%)	10 (26%)	10 (10%)	4 (11%)	<0.001*
Metabolic	12 (41%)	13 (33%)	12 (12%)	2 (6%)	<0.001*
Neuropsychiatric	2 (7%)	2 (5%)	4 (4%)	2 (6%)	0.94
Malignancy	1 (3%)	0 (0%)	2 (2%)	0 (0%)	0.56
Respiratory	1 (3%)	1 (3%)	2 (2%)	1 (3%)	0.98
Renal	1 (3%)	1 (3%)	0 (0%)	0 (0%)	0.26
Autoimmune	0 (0%)	0 (0%)	0 (0%)	1 (3%)	0.19
Liver diseases	4 (14%)	1 (3%)	1 (1%)	1 (3%)	0.01*
>1 category (ref 0 or only 1 category)	13 (45%)	9 (23%)	5 (5%)	3 (9%)	<0.001*
total no. of category (IQR)	1 (0-2)	0 (0-1)	0 (0-1)	0 (0-1)	<0.001*
Seroconversion by antibody testsj within 3 months from onset date
Both IgG NP and NAb b	28 (97%)	39 (100%)	96 (100%)	34 (97%)	/
IgG NP b	28 (97%)	39 (100%)	96 (100%)	35 (100%)	0.12
IgG Spike c	9 (100%)	15 (100%)	60 (100%)	24 (100%)	/
NAb b	29 (100%)	39 (100%)	96 (100%)	34 (97%)	0.19
Laboratory measurements on admission, median (IQR) d
Albumin (g/L)	38.6 (35.4-42)	36.4 (34.45-42.55)	40.4 (37.2-44.2)	42.6 (37.9-45.3)	0.003*
eGFR (mL/min/1.73 m2)	79.01 (66.81-88.65)	86.57 (63.92-97.14)	92.18 (80.34-103.73)	92.42 (77.65-103.38)	0.001*
Ct value	24.54 (18.1-29.16)	23.69 (18.43-28.74)	24.66 (20.65-29.2)	26.01 (21.47-30.22)	0.57
Globulin (g/L)	30.2 (27.9-33)	31 (28.1-36.55)	30.9 (27-35)	28.6 (23.5-33.8)	0.2
Haemoglobin (g/dL)	13.3 (12.55-14.15)	13.6 (12.8-14.35)	14.1 (13.3-15)	14.3 (13.5-15.3)	0.005*
Lymphocyte (109/L)	1.2 (0.7-1.43)	0.9 (0.64-1.25)	1.2 (0.85-1.6)	1.5 (1-2.1)	<0.001*
WBC (109/L)	5.9 (4.22-6.79)	5.07 (3.9-6.68)	4.69 (3.88-6.35)	5.77 (4.1-6.9)	0.18
During hospitalisation, median (IQR)ƚ b
Max Globulin (g/L)	33.3 (31.3-37.3)	34.2 (30.05-38.15)	32.5 (29.5-35.4)	30.6 (25.25-33.95)	0.06
Min Albumin (g/L)	31.5 (24.75-36.3)	31.2 (26.85-34.3)	37.7 (33.7-40.6)	39.4 (34.6-42.3)	<0.001*
Min eGFR (mL/min/1.73 m2)	72.31 (56.31-81.88)	76.89 (56.78-88.28)	86.63 (71.18-95.92)	84.18 (72.14-100.43)	<0.001*
Min Ct value	20.1 (17.4-27.95)	21.42 (17.44-26.35)	23.34 (19.6-28.49)	25.99 (21.47-30.16)	0.08
Min Haemoglobulin (g/dL)	12.4 (11-13.42)	12.3 (11.6-12.8)	13.5 (12.76-14.3)	14 (13.4-14.5)	<0.001*
Min Lymphocyte (109/L)	0.9 (0.5-1.2)	0.7 (0.5-0.99)	1.03 (0.75-1.32)	1.3 (0.81-1.9)	<0.001*
Max WBC (109/L)	6.6 (5.62-9.84)	7.7 (5.98-10.5)	6.1 (4.8-7.96)	6.1 (4.9-7.58)	0.004*
Min WBC (109/L)	4.4 (3.25-5.74)	3.81 (3-4.76)	3.8 (3.21-4.79)	4.5 (3.3-6.1)	0.08
Hospital stay (median days, IQR)	14 (11-22)	17 (10-24)	16 (11-28)	14 (8-26)	0.49
Severe/critical condition experience (ref not severe/critical)	10 (34%)	16 (41%)	6 (6%)	0 (0%)	<0.001*
COVID-19 treatment¶ (ref not specified)	23 (79%)	30 (81%)	46 (49%)	20 (57%)	0.001
Ct – cycle threshold; eGFR - Estimated glomerular filtration rate; HT/DM/HL – hypertension / diabetes mellitus / hyperlipidaemia; IQR – interquartile range; WBC – White Blood Cell Count
#Kruskal-Wallis Tests were performed for continuous variables, and Chi-square tests were performed for binary variables
*p<0.05
j IgG NP – Immunoglobulin G against nucleoprotein; IgG spike – immunoglobulin G against spike protein; NAb – neutralising antibody, by surrogate virus neutralisation test (sVNT)
ƚsummary of laboratory measurement data were truncated by the latest blood sample collection date
¶therapies prescribed between hospital admission and discharge, namely dexamethasone, enoxaparin, hydrocortisone, hydroxychloroquine, interferon beta-1b, kaletra, kivexa, prednisolone, remdesivir, ribavirin, and tocilizumab
a 8 missing data; b 1 missing data; c 92 missing data; d 6 missing data for all measurements and 85 missing data for Globulin
