# Supplementary material for: Trajectory patterns of SARS-CoV-2 neutralising antibody response in convalescent COVID-19 patients
Source: Commun Med (Lond). 2022 May 19;2:53. doi: 10.1038/s43856-022-00119-2 (PMC9120513; doi:10.1038/s43856-022-00119-2)
Supplement: Supplementary file 10 — Supplementary Data 8 [file 43856_2022_119_MOESM10_ESM.xlsx]

## Sheet: Sheet1
Supplementary Data 8. Factors associated with class identity in multivariable multinominal logistic regression
	high-persistent (vs moderate-waning)				high-waning (vs moderate-waning)				low-waning (vs moderate-waning)
	Simple	Multivariable#			Simple	Multivariable#			Simple	Multivariable#
	OR	aOR	(lower	upper)	OR	aOR	(lower	upper)	OR	aOR	(lower	upper)
Socio-demographics
Age (years old)	1.08*	/			1.05*	/			0.98	/
Aged 60 or above (ref aged <60)	5.26*	/			2.76*	/			0.54	/
Male (ref female)	0.99	0.91	(0.38	2.16)	1.12	1.06	(0.50	2.27)	1.26	1.29	(0.59	2.81)
Chinese (ref non-Chinese) a	/				0.78	0.66	(0.06	7.74)	0.11*	0.11*	(0.02	0.59)
Medical history
Chronic (ref no)	4.73*	3.33*	(1.30	8.52)	1.65	1.29	(0.58	2.88)	0.74	0.82	(0.34	2.01)
Multiple morbidities
no chronic illnesses reported	ref				ref				ref
HT/DM/HL only	5.73*	3.41	(0.92	12.71)	3.50*	2.56	(0.88	7.41)	0.22	0.27	(0.03	2.28)
HT/DM/HL and other chronic illnesses	11.00*	7.38*	(2.15	25.33)	2.72	2.15	(0.67	6.88)	1.62	1.86	(0.58	5.99)
other chronic illnesses	2.57	2.07	(0.51	8.36)	0.75	0.66	(0.17	2.61)	0.35	0.37	(0.08	1.76)
Category:
Immunodeficiency	/				/				0.54	0.48	(0.05	4.25)
Cardiovascular	10.71*	7.37*	(2.62	20.69)	3.00*	2.26	(0.82	6.26)	1.12	1.35	(0.38	4.81)
Metabolic	5.00*	3.89*	(1.44	10.54)	3.54*	3.06*	(1.22	7.68)	0.43	0.46	(0.10	2.19)
Neuropsychiatric	1.72	1.52	(0.24	9.54)	1.26	1.17	(0.20	6.87)	1.41	1.46	(0.25	8.39)
Malignancy	1.7	1.81	(0.13	25.00)	/				/
Respiratory	1.7	1.05	(0.08	13.20)	1.25	0.92	(0.08	10.99)	1.4	1.65	(0.14	19.43)
Renal	/				/				/
Autoimmune	/				/				/
Liver diseases	15.36*	12.72*	(1.25	129.68)	2.53	2.25	(0.13	38.00)	2.82	2.98	(0.18	49.49)
>1 category (ref no or only 1)	14.95*	11.31*	(3.43	37.37)	5.52*	4.62*	(1.40	15.19)	1.72	1.92	(0.43	8.62)
total no. of category	3.53*	2.96*	(1.74	5.06)	1.96*	1.70*	(1.02	2.82)	1.01	1.11	(0.60	2.06)
Laboratory measurements on admission, median (IQR) b
Albumin (g/L)	0.91*	0.94	(0.85	1.03)	0.89*	0.90*	(0.83	0.98)	1.05	1.04	(0.96	1.12)
eGFR (mL/min/1.73 m2)	0.96*	0.97*	(0.94	0.999)	0.97*	0.98	(0.96	1.01)	1	0.99	(0.97	1.02)
Ct value	0.98	1	(0.93	1.07)	0.98	0.99	(0.93	1.06)	1.02	1.02	(0.95	1.08)
Globulin (g/L)	1	1.05	(0.93	1.19)	1.06	1.1	(0.99	1.22)	0.89	0.89*	(0.79	0.999)
Haemoglobin (g/dL)	0.69*	0.74	(0.52	1.06)	0.68*	0.72*	(0.53	0.99)	1.08	1.06	(0.78	1.44)
Lymphocyte (109/L)	0.75	0.79	(0.36	1.75)	0.31*	0.34*	(0.14	0.82)	2.09*	2.12*	(1.15	3.91)
WBC	1.16	1.15	(0.93	1.43)	1.06	1.05	(0.86	1.30)	1.24*	1.25*	(1.03	1.52)
During hospitalisation, median (IQR)^ b
Max Globulin (g/L)	1.07	1.14	(0.997	1.29)	1.09	1.14*	(1.02	1.27)	0.88*	0.88*	(0.77	0.99)
Min Albumin (g/L)	0.85*	0.87*	(0.80	0.94)	0.83*	0.84	(0.78	0.91)	1.08	1.07	(0.98	1.17)
Min eGFR (mL/min/1.73 m2)	0.96*	0.97*	(0.94	0.99)	0.97*	0.98*	(0.96	0.999)	0.999	0.99	(0.97	1.02)
Min Ct value	0.95	0.97	(0.89	1.05)	0.96	0.98	(0.91	1.05)	1.05	1.05	(0.97	1.12)
Min Haemoglobin (g/dL)	0.57*	0.63*	(0.46	0.88)	0.54*	0.58*	(0.43	0.78)	0.57*	1.18	(0.86	1.62)
Min Lymphocyte (109/L)	0.38*	0.47	(0.19	1.20)	0.21*	0.24*	(0.09	0.64)	2.12*	2.13*	(1.10	4.11)
Max WBC	0.999	1	(0.99	1.01)	1	1	(0.99	1.004)	0.95	0.97	(0.85	1.11)
Min WBC	1.21	1.27	(0.94	1.71)	0.92	0.95	(0.71	1.26)	1.38*	1.36*	(1.05	1.77)
Hospital stay (median days, IQR)	0.97	0.97	(0.93	1.02)	0.99	0.99	(0.95	1.02)	0.97	0.97	(0.94	1.01)
Severe/critical condition experience (ref not severe/critical)	7.98*	5.70*	(1.77	18.39)	10.55*	9.01*	(3.11	26.09)	/
COVID-19 treatment¶ (ref not specified)	3.92*	3.25*	(1.17	9.02)	4.38*	3.91*	(1.54	9.92)	1.36	1.42	(0.65	3.14)
aOR – adjusted odds ratio; Ct – cycle threshold; eGFR - Estimated glomerular filtration rate; HT/DM/HL – hypertension / diabetes mellitus / hyperlipidaemia; IQR – interquartile range; lower – lower bound of 95% confidence interval; upper – upper bound of 95% confidence interval; WBC – White Blood Cell Count;
#multivariable multinominal logistic regression model with aged 60 or above as a confounder
*p<0.05
^summary of laboratory measurement data were truncated by the latest blood sample collection date
¶therapies prescribed between hospital admission and discharge, namely dexamethasone, enoxaparin, hydrocortisone, hydroxychloroquine, interferon beta-1b, kaletra, kivexa, prednisolone, remdesivir, ribavirin, and tocilizumab
a 8 missing data; b 6 missing data for all measurements and 85 missing data for Globulin
