# Supplementary material for: Trajectory patterns of SARS-CoV-2 neutralising antibody response in convalescent COVID-19 patients
Source: Commun Med (Lond). 2022 May 19;2:53. doi: 10.1038/s43856-022-00119-2 (PMC9120513; doi:10.1038/s43856-022-00119-2)
Supplement: Supplementary file 11 — Supplementary Data 9 [file 43856_2022_119_MOESM11_ESM.xlsx]

## Sheet: Fig1
days	NAb
51	89.4
20	39
26	83
35	33.7
34	47.7
33	88.9
40	44.7
29	0.1
43	7.1
40	76.5
38	27.6
44	73.7
54	56.6
35	80.1
37	63.3
46	48.4
49	67.2
49	64.2
41	58.8
47	62.1
52	79.3
59	87.8
53	57.1
54	51.2
61	96.7
56	69.4
47	93.4
46	86.5
63	63.9
48	78.3
60	88.7
48	76.9
65	73.3
92	82.7
63	80.3
64	65.6
52	56.4
69	78.9
70	66.9
69	71.6
69	72.7
76	34.5
46	92.8
94	55.7
33	95.8
39	80.1
43	82.3
24	92
26	90
16	80.9
23	94.6
27	4.4
30	82.4
29	92.6
15	62.7
18	92
27	94.5
26	85.8
30	91.5
19	58.1
31	75.3
35	93.9
15	34.7
36	73.4
36	68.8
34	92.2
16	61.3
22	16.5
38	87.3
36	57.7
34	77.2
36	82.9
49	62.8
35	81.8
42	52.4
45	78.9
57	88.5
42	53.4
42	74.3
42	82
36	82.2
51	84.8
58	92.6
22	74.9
50	88.4
49	72.1
52	93.9
15	46.9
42	60.8
48	88.9
55	61.6
73	92.8
67	77.7
81	76.5
31	85.9
85	89.9
28	76.2
40	57.4
54	79.4
28	94.6
31	82.6
31	90.8
34	67.1
45	90
44	76.8
44	91.8
59	92.4
48	61.8
59	87.1
60	93.9
50	91.5
53	88.7
59	60.7
61	85.1
66	92.2
73	69.3
63	93
15	41.2
63	94.3
64	86.5
53	90.3
62	95.5
63	81.9
59	74.5
62	52.6
68	65.5
74	93.6
59	67.2
57	89.8
65	19.1
58	73.3
67	92.6
55	89.1
57	85.8
84	86.8
73	79.6
56	72.7
50	90.1
55	92.6
52	91.4
66	92.3
48	83.8
55	95.5
1	0.8
4	11.7
4	42
10	35.3
6	4.4
-6	5.2
9	3.3
4	10.7
13	26.5
3	0.1
10	10.2
3	54.4
14	51.7
71	47.1
89	34
11	92.9
89	87.2
3	91.1
5	10
2	85.3
1	0.1
0	79.9
7	88.9
14	11.8
12	46.3
7	11.1
14	19.7
37	97.9
37	94.6
11	48.7
32	81.6
80	68
15	7.6
86	94.7
40	97.6
41	97.1
42	90.6
41	94.4
79	94.9
65	92.3
5	21.1
26	93.5
37	96.2
38	96.9
49	94
55	91.4
62	95.2
68	96.1
68	97.1
76	97.3
67	97.6
90	96.6
46	97
40	90
47	89.1
68	94.7
51	95.9
52	96.5
56	92.9
58	93.2
70	96.1
70	96.7
66	94.8
61	78.8
166	93.7
113	97.7
120	97.3
112	95.3
127	97.1
96	98.1
169	97.3
166	97.3
172	97.3
167	97.3
166	97.3
174	97.3
174	97.3
162	96.1
168	96.5
162	94.4
171	94.6
171	94.2
172	95.3
179	94.1
185	97.3
189	94.1
186	95.4
191	94.6
182	95
188	96.4
193	96.9
184	95.2
189	97.8
181	94.9
192	94.5
183	96
188	91.2
356	94.5
360	93.2
317	94.1
357	96.6
365	97.4
11	9.1
2	0.1
10	44.3
13	58.5
13	83.7
18	0.1
35	95.9
43	94.1
50	96.3
63	89.6
50	96.7
53	97.1
60	96.5
56	97.3
83	95
69	91
81	89.7
37	95.1
64	96.3
30	92
33	96.2
33	96.6
44	96.3
42	97.3
62	95.4
53	94
62	93.4
71	95.8
86	96.4
68	93
74	92
62	97
34	94
40	96.8
51	96.2
60	95.8
69	93.6
45	90.1
64	93.8
70	92.6
59	93.7
60	90.1
71	95.1
56	93.5
40	82.8
56	92
40	88.6
36	86.5
41	73.2
57	50.6
51	83.8
58	79.5
54	74.6
54	94.2
67	86.6
46	80.7
59	72.5
65	83.7
75	86.1
59	87
73	88.4
84	88.2
68	85.5
66	81.9
69	74.6
15	85.7
91	81.3
36	88.8
44	91.1
30	90.6
31	94.1
27	92.4
41	81.4
46	84.9
43	87.1
46	83.7
60	71
65	92.5
51	87.7
66	87.7
63	88.6
64	64.5
60	85
70	90.2
69	86.4
68	80
61	88.4
55	64.5
31	84.7
23	94.7
42	84.5
49	94.5
46	86.9
57	93.7
64	92.1
54	90.1
59	89.5
67	80.4
68	93.2
99	93.4
106	96.3
114	90.5
175	88.9
105	93.2
163	79.6
135	91.5
168	88.3
175	83.6
161	82.7
162	92.6
164	86.2
175	88.4
164	88.8
164	88.5
167	89.8
174	88.1
177	91.1
105	83.8
113	66.7
110	87.5
92	86.3
104	62.9
164	73.2
166	67.5
173	66.6
177	71.3
172	59.4
155	75.5
171	78.4
166	75.6
142	75.4
167	75.8
162	90.8
179	74.7
170	72.8
178	71.8
168	87.1
168	65.5
179	81.5
170	80
174	79.4
164	88.6
163	78
168	64.9
173	78.9
187	87.7
181	86.8
204	86.5
255	72.3
209	91.2
192	89.3
246	91.2
197	90.9
191	78.4
197	86
206	86.2
181	91.6
193	84.6
184	92.4
208	91.3
186	80.6
195	78.4
181	78
181	82
181	82.4
206	71
210	88.8
198	83
194	76.6
185	84.6
192	73.3
184	88.3
186	73.4
185	76.4
196	82.8
211	88.2
209	60.7
222	77.8
249	80.7
242	61.1
243	59.4
261	69.9
189	88.6
182	73.2
186	77.3
187	68
203	66.8
196	61.2
192	66.1
200	82.2
181	80.6
212	81.3
186	63.6
367	61
367	74.9
280	87.8
291	77.6
287	88
351	79.9
330	58.8
375	70.9
342	78.7
400	44.8
364	79.1
407	62.3
362	76.2
373	85.6
358	91
355	61
366	62.5
273	64.4
304	55.2
349	58.5
365	65.7
312	55.3
324	41.6
386	41.9
349	46.1
367	73.6
360	48.9
363	45.7
367	63.6
365	64.1
414	53.3
418	46.9
362	76
367	47.4
7	89.5
8	9.8
0	15.2
13	60.5
304	81.5
11	8.2
6	1.2
1	4.1
4	0.1
19	78.7
449	44.6
2	8.9
9	87.5
32	84.3
4	20.5
9	20.7
12	32.3
3	16.1
7	30.5
6	57.1
315	53.8
283	52.2
24	92.2
32	43
36	53.1
43	49.7
31	69.1
47	58.4
45	34.8
34	42.4
34	64.9
51	24.3
53	50.8
67	28.3
57	55.8
64	51.2
66	29.3
60	67
75	56.8
26	3.9
30	38.8
31	63.2
31	78
43	55.5
51	80.4
39	40.7
39	84.4
41	66.6
60	78.2
53	56.9
59	62.2
56	68.4
57	48.1
62	52.6
74	50.5
67	68.7
46	62.7
66	48.4
26	90.8
15	64.4
42	73.8
44	78.8
39	74.5
57	76.7
52	79.3
71	87.5
56	88.9
57	79.7
51	75.2
74	55.5
69	80.1
76	72.4
67	83.9
67	85
86	94.1
15	45.7
40	86.2
27	74.9
22	83.7
34	73.8
35	66.2
35	84.2
44	92.2
45	85.8
43	68.9
35	92.7
43	90.4
44	88.2
55	80.9
59	75.5
74	86.7
69	73.5
31	75.5
30	69.8
48	83.8
60	79.1
45	88.8
64	81.8
99	21.6
103	50.1
94	47.6
111	48.7
124	42.2
113	28.7
120	31.6
167	23.8
169	35.2
167	28.5
173	39.4
166	40.3
173	38.8
174	40.4
171	39.8
180	44
161	42.4
179	38
179	55.9
98	59.7
100	49.9
119	59.4
108	65.2
143	49.8
137	51.7
175	41.1
170	77.2
179	48.6
178	61.7
165	41.8
176	60.7
176	63.4
168	57.3
172	54.9
173	48.8
167	61.2
170	59.6
161	54.6
161	65.1
167	56.3
167	55.3
182	32.3
193	42.9
195	41.5
218	32.5
212	32.8
221	49.4
211	41.5
218	39.1
243	38.7
246	36.2
181	20.3
187	33.3
199	41.9
191	29.4
191	37.1
196	40.6
194	29.3
184	27.9
196	32.4
207	28.1
212	55.9
226	47.9
196	40.8
187	62.9
212	55.4
227	60.4
227	55.3
262	42.1
185	62.4
183	69.3
189	54.8
198	51.2
192	62
196	44.4
197	53.2
211	43.9
217	47.9
259	53.2
355	28.3
367	23.7
361	37.1
271	29.7
293	27.4
298	25.6
342	33.5
320	33.3
378	6
401	21.1
326	15.95
358	38.5
359	32.8
373	41.3
284	50.8
298	55.5
295	49.9
305	41.3
326	45.5
365	44.1
359	41.3
365	35.3
361	38
373	24.9
388	32.4
336	36.6
323	37
7	0.1
1	0.1
13	7.3
13	26.8
5	0.1
5	5.1
74	40.4
106	40.2
5	12.4
10	47.8
12	26.8
18	45.3
362	36.5
7	0.1
12	6
8	20.4
28	81.6
50	83.9
8	19.3
14	80.8
9	17.2
41	90.8
42	86.6
62	84
84	83.6
300	44.5

## Sheet: Fig2
Period	NAb
1. <=3	97.3
1. <=3	75.2
1. <=3	79.1
1. <=3	97.1
1. <=3	92.1
1. <=3	48.4
1. <=3	94.7
1. <=3	90
1. <=3	87.7
1. <=3	92.3
1. <=3	84.5
1. <=3	85.7
1. <=3	84.3
1. <=3	95.1
1. <=3	97.3
1. <=3	75.5
1. <=3	91.1
1. <=3	93.7
1. <=3	88.4
1. <=3	96.2
1. <=3	86.9
1. <=3	93.7
1. <=3	78
1. <=3	88.2
1. <=3	89.5
1. <=3	92.2
1. <=3	92
1. <=3	94.1
1. <=3	93.8
1. <=3	90.1
1. <=3	96.8
1. <=3	95.9
1. <=3	97.1
1. <=3	79.7
1. <=3	93
1. <=3	97.1
1. <=3	80
1. <=3	86.7
1. <=3	93.6
1. <=3	89.6
1. <=3	97.6
1. <=3	96.5
1. <=3	95.2
1. <=3	97
1. <=3	96.3
1. <=3	86.2
1. <=3	85
1. <=3	50.5
1. <=3	93.2
1. <=3	97.6
1. <=3	95.4
1. <=3	92.5
1. <=3	96.6
1. <=3	93.4
1. <=3	38.8
1. <=3	96.7
1. <=3	73.8
1. <=3	97
1. <=3	93.5
1. <=3	94.7
1. <=3	94
1. <=3	84.2
1. <=3	88.6
1. <=3	97.3
1. <=3	96.5
1. <=3	96.9
1. <=3	83.7
1. <=3	92.6
1. <=3	94.9
1. <=3	92
1. <=3	92.2
1. <=3	96.1
1. <=3	94.5
1. <=3	53.1
1. <=3	92.9
1. <=3	96.2
1. <=3	51.2
1. <=3	90.4
1. <=3	68.7
1. <=3	90.6
1. <=3	94
1. <=3	96.3
1. <=3	90.2
1. <=3	62.7
1. <=3	92.4
1. <=3	45.7
1. <=3	90.8
1. <=3	96.4
1. <=3	90.1
1. <=3	64.5
1. <=3	83.9
1. <=3	95.8
1. <=3	69.8
1. <=3	90.6
1. <=3	96.6
1. <=3	86.4
1. <=3	94.8
1. <=3	83.7
1. <=3	86.6
1. <=3	91.4
1. <=3	93.5
1. <=3	87.7
1. <=3	95.1
1. <=3	94
1. <=3	73.2
1. <=3	82.8
1. <=3	3.9
1. <=3	84.7
1. <=3	68.9
1. <=3	96.3
1. <=3	69.1
1. <=3	28.3
1. <=3	55.8
1. <=3	88.6
1. <=3	92.7
1. <=3	84
1. <=3	85.8
1. <=3	83.6
1. <=3	72.5
1. <=3	95
1. <=3	89.7
1. <=3	95.9
1. <=3	29.3
1. <=3	94.4
1. <=3	85
1. <=3	81.4
1. <=3	71
1. <=3	34.8
1. <=3	43
1. <=3	40.4
1. <=3	89.1
1. <=3	90.1
1. <=3	68.4
1. <=3	75.5
1. <=3	85.5
1. <=3	24.3
1. <=3	48.1
1. <=3	94.1
1. <=3	66.2
1. <=3	94.1
1. <=3	83.8
1. <=3	81.9
1. <=3	67
1. <=3	56.9
1. <=3	87.1
1. <=3	62.2
1. <=3	49.7
1. <=3	83.8
1. <=3	96.2
1. <=3	86.6
1. <=3	88.2
1. <=3	74.9
1. <=3	83.7
1. <=3	88.8
1. <=3	88.9
1. <=3	78.2
1. <=3	73.5
1. <=3	50.8
1. <=3	80.7
1. <=3	40.7
1. <=3	52.6
1. <=3	76.7
1. <=3	64.4
1. <=3	83.9
1. <=3	73.8
1. <=3	78.8
1. <=3	58.4
1. <=3	64.5
1. <=3	91
1. <=3	78.7
1. <=3	74.6
1. <=3	87.5
1. <=3	55.5
1. <=3	72.4
1. <=3	87
1. <=3	66.6
1. <=3	81.6
1. <=3	55.5
1. <=3	56.8
1. <=3	74.5
1. <=3	80.4
1. <=3	45.3
1. <=3	63.2
1. <=3	86.1
1. <=3	84.4
1. <=3	80.9
1. <=3	42.4
1. <=3	80.4
1. <=3	84.9
1. <=3	88.8
1. <=3	96.7
1. <=3	94.2
1. <=3	88.4
1. <=3	79.3
1. <=3	92
1. <=3	74.6
1. <=3	90.8
1. <=3	50.6
1. <=3	80.1
1. <=3	86.5
1. <=3	64.9
1. <=3	79.5
1. <=3	94.7
1. <=3	95.8
1. <=3	78.8
1. <=3	96.1
1. <=3	81.8
1. <=3	93.2
2. 3.01-6	54.6
2. 3.01-6	97.3
2. 3.01-6	38
2. 3.01-6	93.7
2. 3.01-6	94.4
2. 3.01-6	88.6
2. 3.01-6	75.6
2. 3.01-6	79.6
2. 3.01-6	65.1
2. 3.01-6	78.4
2. 3.01-6	78
2. 3.01-6	88.5
2. 3.01-6	78.9
2. 3.01-6	88.1
2. 3.01-6	83.8
2. 3.01-6	74.7
2. 3.01-6	92.6
2. 3.01-6	90.5
2. 3.01-6	97.3
2. 3.01-6	90.8
2. 3.01-6	88.4
2. 3.01-6	97.7
2. 3.01-6	95.3
2. 3.01-6	97.3
2. 3.01-6	96.5
2. 3.01-6	60.7
2. 3.01-6	87.1
2. 3.01-6	71.8
2. 3.01-6	88.3
2. 3.01-6	59.7
2. 3.01-6	86.2
2. 3.01-6	88.8
2. 3.01-6	41.8
2. 3.01-6	97.3
2. 3.01-6	40.2
2. 3.01-6	35.2
2. 3.01-6	94.6
2. 3.01-6	97.3
2. 3.01-6	48.7
2. 3.01-6	54.9
2. 3.01-6	44
2. 3.01-6	75.4
2. 3.01-6	97.3
2. 3.01-6	96.3
2. 3.01-6	42.4
2. 3.01-6	72.8
2. 3.01-6	80
2. 3.01-6	56.3
2. 3.01-6	95.3
2. 3.01-6	93.2
2. 3.01-6	94.1
2. 3.01-6	97.3
2. 3.01-6	97.3
2. 3.01-6	65.5
2. 3.01-6	91.1
2. 3.01-6	83.6
2. 3.01-6	62.9
2. 3.01-6	66.7
2. 3.01-6	79.4
2. 3.01-6	47.6
2. 3.01-6	87.5
2. 3.01-6	98.1
2. 3.01-6	63.4
2. 3.01-6	73.2
2. 3.01-6	94.2
2. 3.01-6	28.5
2. 3.01-6	97.1
2. 3.01-6	75.8
2. 3.01-6	42.2
2. 3.01-6	23.8
2. 3.01-6	96.1
2. 3.01-6	89.8
2. 3.01-6	39.8
2. 3.01-6	61.2
2. 3.01-6	66.6
2. 3.01-6	93.4
2. 3.01-6	77.2
2. 3.01-6	67.5
2. 3.01-6	40.3
2. 3.01-6	40.4
2. 3.01-6	21.6
2. 3.01-6	71.3
2. 3.01-6	48.8
2. 3.01-6	75.5
2. 3.01-6	59.6
2. 3.01-6	64.9
2. 3.01-6	49.8
2. 3.01-6	65.2
2. 3.01-6	49.9
2. 3.01-6	50.1
2. 3.01-6	81.5
2. 3.01-6	88.9
2. 3.01-6	41.1
2. 3.01-6	59.4
2. 3.01-6	48.6
2. 3.01-6	39.4
2. 3.01-6	51.7
2. 3.01-6	38.8
2. 3.01-6	57.3
2. 3.01-6	31.6
2. 3.01-6	55.3
2. 3.01-6	61.7
2. 3.01-6	91.5
2. 3.01-6	59.4
2. 3.01-6	86.3
2. 3.01-6	28.7
2. 3.01-6	81.3
2. 3.01-6	64.9
2. 3.01-6	82.7
2. 3.01-6	55.9
3. 6.01-9	90.9
3. 6.01-9	55.3
3. 6.01-9	63.6
3. 6.01-9	82.2
3. 6.01-9	94.6
3. 6.01-9	95.2
3. 6.01-9	80.6
3. 6.01-9	28.1
3. 6.01-9	73.3
3. 6.01-9	82.4
3. 6.01-9	83
3. 6.01-9	80.6
3. 6.01-9	87.7
3. 6.01-9	91.2
3. 6.01-9	91.6
3. 6.01-9	47.9
3. 6.01-9	89.3
3. 6.01-9	29.3
3. 6.01-9	97.3
3. 6.01-9	97.8
3. 6.01-9	78.4
3. 6.01-9	95
3. 6.01-9	96
3. 6.01-9	40.8
3. 6.01-9	92.4
3. 6.01-9	78.4
3. 6.01-9	94.9
3. 6.01-9	62
3. 6.01-9	66.1
3. 6.01-9	96.9
3. 6.01-9	68
3. 6.01-9	95.4
3. 6.01-9	91.3
3. 6.01-9	71
3. 6.01-9	41.5
3. 6.01-9	66.8
3. 6.01-9	73.2
3. 6.01-9	44.4
3. 6.01-9	86.2
3. 6.01-9	82
3. 6.01-9	62.9
3. 6.01-9	84.6
3. 6.01-9	94.1
3. 6.01-9	81.3
3. 6.01-9	53.2
3. 6.01-9	88.3
3. 6.01-9	20.3
3. 6.01-9	69.3
3. 6.01-9	91.2
3. 6.01-9	49.4
3. 6.01-9	36.2
3. 6.01-9	76.6
3. 6.01-9	96.4
3. 6.01-9	43.9
3. 6.01-9	53.2
3. 6.01-9	86.8
3. 6.01-9	61.2
3. 6.01-9	38.7
3. 6.01-9	32.8
3. 6.01-9	55.9
3. 6.01-9	72.3
3. 6.01-9	62.4
3. 6.01-9	47.9
3. 6.01-9	77.3
3. 6.01-9	32.5
3. 6.01-9	86
3. 6.01-9	80.7
3. 6.01-9	54.8
3. 6.01-9	69.9
3. 6.01-9	55.4
3. 6.01-9	33.3
3. 6.01-9	42.9
3. 6.01-9	77.8
3. 6.01-9	29.4
3. 6.01-9	27.9
3. 6.01-9	42.1
3. 6.01-9	51.2
3. 6.01-9	32.3
3. 6.01-9	82.8
3. 6.01-9	60.4
3. 6.01-9	40.6
3. 6.01-9	32.4
3. 6.01-9	41.9
3. 6.01-9	37.1
3. 6.01-9	41.5
3. 6.01-9	88.8
3. 6.01-9	88.6
3. 6.01-9	86.5
3. 6.01-9	59.4
3. 6.01-9	73.4
3. 6.01-9	60.7
3. 6.01-9	88.2
3. 6.01-9	84.6
3. 6.01-9	39.1
3. 6.01-9	61.1
3. 6.01-9	76.4
3. 6.01-9	91.2
3. 6.01-9	94.5
3. 6.01-9	78
4. >9	94.1
4. >9	76
4. >9	76.2
4. >9	47.4
4. >9	65.7
4. >9	79.9
4. >9	79.1
4. >9	49.9
4. >9	96.6
4. >9	87.8
4. >9	97.4
4. >9	61
4. >9	36.6
4. >9	15.95
4. >9	41.3
4. >9	91
4. >9	88
4. >9	77.6
4. >9	94.5
4. >9	61
4. >9	93.2
4. >9	27.4
4. >9	81.5
4. >9	70.9
4. >9	32.8
4. >9	74.9
4. >9	41.3
4. >9	38.5
4. >9	41.6
4. >9	53.8
4. >9	41.9
4. >9	85.6
4. >9	21.1
4. >9	58.5
4. >9	37
4. >9	58.8
4. >9	78.7
4. >9	29.7
4. >9	45.5
4. >9	62.5
4. >9	33.5
4. >9	44.8
4. >9	24.9
4. >9	55.3
4. >9	25.6
4. >9	36.5
4. >9	46.9
4. >9	28.3
4. >9	72
4. >9	32.4
4. >9	41.3
4. >9	6
4. >9	64.1
4. >9	35.3
4. >9	44.5
4. >9	38
4. >9	52.2
4. >9	48.9
4. >9	55.5
4. >9	33.3
4. >9	23.7
4. >9	37.1
4. >9	64.4
4. >9	62.3
4. >9	45.7
4. >9	55.2
4. >9	46.1
4. >9	44.6
4. >9	44.1
4. >9	53.3
4. >9	50.8
4. >9	73.6
4. >9	63.6

## Sheet: Fig3
days	NAb	Class
42	97.3	2
197	90.9	2
51	75.2	2
227	55.3	2
60	79.1	2
161	54.6	2
68	97.1	1
174	97.3	1
64	92.1	2
186	63.6	2
66	48.4	2
179	38	2
86	94.7	2
166	93.7	2
40	90	1
162	94.4	1
66	87.7	2
200	82.2	2
65	92.3	1
191	94.6	1
317	94.1	1
42	84.5	2
164	88.6	2
15	85.7	2
32	84.3	2
166	75.6	2
362	76	2
37	95.1	2
163	79.6	2
362	76.2	2
76	97.3	1
184	95.2	1
31	75.5	2
161	65.1	2
44	91.1	2
171	78.4	2
367	47.4	2
57	93.7	2
163	78	2
61	88.4	2
181	80.6	2
51	96.2	2
164	88.5	2
46	86.9	2
173	78.9	2
59	93.7	2
174	88.1	2
31	78	2
207	28.1	2
84	88.2	2
192	73.3	2
59	89.5	2
181	82.4	2
24	92.2	2
56	92	2
105	83.8	2
198	83	2
365	65.7	2
31	94.1	2
179	74.7	2
64	93.8	2
186	80.6	2
60	90.1	2
187	87.7	2
40	96.8	2
162	92.6	2
35	95.9	2
114	90.5	2
351	79.9	2
53	97.1	2
209	91.2	2
364	79.1	2
57	79.7	2
295	49.9	2
68	93	2
181	91.6	2
41	97.1	1
120	97.3	1
357	96.6	1
68	80	2
162	90.8	2
74	86.7	2
217	47.9	2
69	93.6	2
175	88.4	2
63	89.6	2
280	87.8	2
40	97.6	1
113	97.7	1
365	97.4	1
52	96.5	1
172	95.3	1
62	95.2	1
166	97.3	1
46	97	1
168	96.5	1
44	96.3	2
192	89.3	2
367	61	2
40	86.2	2
176	60.7	2
336	36.6	2
60	85	2
168	87.1	2
74	50.5	2
194	29.3	2
58	93.2	1
185	97.3	1
67	97.6	1
189	97.8	1
62	95.4	2
191	78.4	2
65	92.5	2
178	71.8	2
90	96.6	1
182	95	1
62	93.4	2
168	88.3	2
30	38.8	2
326	15.95	2
70	96.7	1
183	96	1
42	73.8	2
98	59.7	2
196	40.8	2
359	41.3	2
62	97	2
184	92.4	2
56	93.5	1
195	78.4	1
358	91	1
68	94.7	1
181	94.9	1
34	94	2
164	86.2	2
35	84.2	2
192	62	2
63	88.6	2
192	66.1	2
56	97.3	2
287	88	2
60	96.5	2
291	77.6	2
38	96.9	1
193	96.9	1
356	94.5	1
46	83.7	2
187	68	2
355	61	2
70	92.6	2
164	88.8	2
79	94.9	1
186	95.4	1
74	92	2
208	91.3	2
44	92.2	2
165	41.8	2
68	96.1	1
167	97.3	1
49	94.5	2
206	71	2
36	53.1	2
106	40.2	2
169	35.2	2
56	92.9	1
171	94.6	1
37	96.2	1
169	97.3	1
360	93.2	1
64	51.2	2
111	48.7	2
195	41.5	2
293	27.4	2
43	90.4	2
172	54.9	2
67	68.7	2
180	44	2
30	90.6	2
142	75.4	2
203	66.8	2
49	94	1
174	97.3	1
50	96.3	2
106	96.3	2
304	81.5	2
375	70.9	2
70	90.2	2
182	73.2	2
46	62.7	2
161	42.4	2
27	92.4	2
170	72.8	2
15	45.7	2
41	90.8	2
196	44.4	2
359	32.8	2
86	96.4	2
206	86.2	2
367	74.9	2
54	90.1	2
181	82	2
55	64.5	2
170	80	2
67	83.9	2
187	62.9	2
305	41.3	2
71	95.8	2
193	84.6	2
30	69.8	2
167	56.3	2
42	90.6	1
112	95.3	1
189	94.1	1
33	96.6	2
105	93.2	2
69	86.4	2
212	81.3	2
66	94.8	1
179	94.1	1
22	83.7	2
42	86.6	2
197	53.2	2
358	38.5	2
55	91.4	1
166	97.3	1
26	93.5	1
172	97.3	1
51	87.7	2
168	65.5	2
71	95.1	2
177	91.1	2
53	94	2
175	83.6	2
41	73.2	2
104	62.9	2
184	88.3	2
324	41.6	2
40	82.8	2
113	66.7	2
315	53.8	2
386	41.9	2
26	3.9	2
181	20.3	2
31	84.7	2
174	79.4	2
43	68.9	2
183	69.3	2
64	96.3	2
246	91.2	2
373	85.6	2
31	69.1	2
94	47.6	2
67	28.3	2
221	49.4	2
57	55.8	2
246	36.2	2
401	21.1	2
40	88.6	2
110	87.5	2
194	76.6	2
349	58.5	2
96	98.1	1
188	96.4	1
35	92.7	2
62	84	2
211	43.9	2
323	37	2
45	85.8	2
84	83.6	2
176	63.4	2
259	53.2	2
59	72.5	2
164	73.2	2
83	95	2
330	58.8	2
81	89.7	2
181	86.8	2
342	78.7	2
51	95.9	1
171	94.2	1
66	29.3	2
167	28.5	2
271	29.7	2
41	94.4	1
127	97.1	1
67	85	2
326	45.5	2
41	81.4	2
196	61.2	2
366	62.5	2
60	71	2
167	75.8	2
45	34.8	2
124	42.2	2
243	38.7	2
32	43	2
74	40.4	2
167	23.8	2
342	33.5	2
47	89.1	1
162	96.1	1
45	90.1	2
167	89.8	2
56	68.4	2
171	39.8	2
59	75.5	2
167	61.2	2
68	85.5	2
173	66.6	2
51	24.3	2
212	32.8	2
57	48.1	2
212	55.9	2
43	94.1	2
99	93.4	2
255	72.3	2
400	44.8	2
35	66.2	2
185	62.4	2
86	94.1	2
170	77.2	2
373	24.9	2
48	83.8	2
226	47.9	2
66	81.9	2
166	67.5	2
312	55.3	2
60	67	2
298	25.6	2
362	36.5	2
53	56.9	2
166	40.3	2
43	87.1	2
186	77.3	2
59	62.2	2
174	40.4	2
43	49.7	2
99	21.6	2
218	32.5	2
51	83.8	2
177	71.3	2
33	96.2	2
197	86	2
67	86.6	2
249	80.7	2
418	46.9	2
44	88.2	2
173	48.8	2
27	74.9	2
189	54.8	2
65	83.7	2
261	69.9	2
36	88.8	2
155	75.5	2
56	88.9	2
212	55.4	2
60	78.2	2
187	33.3	2
355	28.3	2
69	73.5	2
170	59.6	2
53	50.8	2
193	42.9	2
46	80.7	2
222	77.8	2
166	64.9	2
300	72	2
39	40.7	2
191	29.4	2
62	52.6	2
184	27.9	2
57	76.7	2
143	49.8	2
262	42.1	2
15	64.4	2
50	83.9	2
108	65.2	2
388	32.4	2
34	73.8	2
198	51.2	2
373	41.3	2
44	78.8	2
100	49.9	2
47	58.4	2
103	50.1	2
182	32.3	2
378	6	2
64	64.5	2
179	81.5	2
69	91	2
175	88.9	2
19	78.7	2
54	74.6	2
196	82.8	2
365	64.1	2
71	87.5	2
227	60.4	2
365	35.3	2
43	55.5	2
196	40.6	2
76	72.4	2
175	41.1	2
300	44.5	2
361	38	2
59	87	2
172	59.4	2
283	52.2	2
360	48.9	2
41	66.6	2
196	32.4	2
28	81.6	2
74	55.5	2
179	48.6	2
298	55.5	2
75	56.8	2
173	39.4	2
320	33.3	2
39	74.5	2
137	51.7	2
51	80.4	2
199	41.9	2
367	23.7	2
18	45.3	2
31	63.2	2
191	37.1	2
361	37.1	2
75	86.1	2
273	64.4	2
39	84.4	2
173	38.8	2
55	80.9	2
168	57.3	2
34	42.4	2
120	31.6	2
211	41.5	2
67	80.4	2
210	88.8	2
46	84.9	2
189	88.6	2
45	88.8	2
167	55.3	2
50	96.7	2
204	86.5	2
407	62.3	2
54	94.2	2
243	59.4	2
363	45.7	2
73	88.4	2
186	73.4	2
304	55.2	2
52	79.3	2
178	61.7	2
30	92	2
135	91.5	2
69	74.6	2
209	60.7	2
349	46.1	2
449	44.6	2
26	90.8	2
119	59.4	2
365	44.1	2
57	50.6	2
211	88.2	2
414	53.3	2
69	80.1	2
284	50.8	2
36	86.5	2
92	86.3	2
185	84.6	2
367	73.6	2
34	64.9	2
113	28.7	2
218	39.1	2
58	79.5	2
242	61.1	2
91	81.3	2
185	76.4	2
367	63.6	2
23	94.7	2
168	64.9	2
60	95.8	2
161	82.7	2
61	78.8	1
188	91.2	1
70	96.1	1
192	94.5	1
64	81.8	2
179	55.9	2
68	93.2	2
181	78	2
